# Supplementary material for: Bio-Guided Isolation of New Compounds from Baccharis spp. as Antifungal against Botrytis cinerea
Source: Metabolites. 2022 Dec 19;12(12):1292. doi: 10.3390/metabo12121292 (PMC9781812; doi:10.3390/metabo12121292)
Supplement: Supplementary file 1 [file metabolites-12-01292-s001.zip]

Archive with 1 entries (1 files):
- metabolites-2060314-supplementary.pdf
